# Supplementary material for: Fat Loss in Patients with Metastatic Clear Cell Renal Cell Carcinoma Treated with Immune Checkpoint Inhibitors
Source: Int J Mol Sci. 2023 Feb 16;24(4):3994. doi: 10.3390/ijms24043994 (PMC9967473; doi:10.3390/ijms24043994)
Supplement: Supplementary file 1 [file ijms-24-03994-s001.zip]

Archive with 1 entries (1 files):
- ijms-2199151-supplementary.pdf
